# Supplementary material for: Pharmacological evidence for the implication of noradrenaline in effort
Source: PLoS Biol. 2020 Oct 12;18(10):e3000793. doi: 10.1371/journal.pbio.3000793 (PMC7580990; doi:10.1371/journal.pbio.3000793)
Supplement: S1 Data — (XLSX) [file pbio.3000793.s004.xlsx]

## Sheet: Fig 2
Figure 2. Behavior under placebo condition
Panel A					Panel B					Panel C
chosen force (%)	exerted force (%)				chosen reward	exerted force (%)				Sum of forces	participation (%)
	mean	confidence intervental				mean	confidence intervental				mean	confidence intervental
0.2	0.5677	0.5424 0.5930			1	0.5917	0.5677 0.6157			2	0.8456	0.7928 0.8985
0.4	0.6166	0.5964 0.6368			2	0.6189	0.5971 0.6408			3	0.8073	0.7671 0.8476
0.6	0.688	0.6702 0.7058			3	0.64	0.6196 0.6604			4	0.7859	0.7375 0.8342
0.8	0.7319	0.7073 0.7566			4	0.6619	0.6422 0.6817			5	0.7166	0.6720 0.7613
										6	0.6901	0.6462 0.7341
										7	0.6112	0.5611 0.6614
										8	0.4542	0.3978 0.5106
Panel D					Panel E					Panel F
Sum of rewards	participation (%)				Difference of forces	choice HF (%)				Difference of rewards	choice HR (%)
	mean	confidence intervental				mean	confidence intervental				mean	confidence intervental
2	0.5089	0.4543 0.5636			1	0.3745	0.3566 0.3925			1	0.7307	0.7163 0.7451
3	0.5502	0.5011 0.5993			2	0.2803	0.2549 0.3058			2	0.8572	0.8408 0.8735
4	0.6178	0.5681 0.6676			3	0.2002	0.1713 0.2291			3	0.9171	0.8978 0.9363
5	0.7513	0.7052 0.7973
6	0.7844	0.7357 0.8331
7	0.8556	0.8181 0.8931
8	0.893	0.8530 0.9329

## Sheet: Fig 5
Figure 5. Clonidine affects choice and force production
Panel A								Panel B								Panel C
	choice HF (%)								choice HR (%)								exerted force (%)
Difference of forces	placebo			clonidine				Difference of rewards	placebo			clonidine				chosen force (%)	placebo			clonidine
	mean	confidence intervental		mean	confidence intervental				mean	confidence intervental		mean	confidence intervental				mean	confidence intervental		mean	confidence intervental
1	0.3745	0.3566 0.3925		0.3151	0.2922 0.3379			1	0.7307	0.7163 0.7451		0.6755	0.6607 0.6903			0.2	0.5677	0.5424 0.5930		0.4675	0.4277 0.5073
2	0.2803	0.2549 0.3058		0.1696	0.1411 0.1982			2	0.8572	0.8408 0.8735		0.813	0.7906 0.8353			0.4	0.6166	0.5964 0.6368		0.5452	0.5142 0.5763
3	0.2002	0.1713 0.2291		0.0606	0.0435 0.0776			3	0.9171	0.8978 0.9363		0.8818	0.8598 0.9037			0.6	0.688	0.6702 0.7058		0.6374	0.6094 0.6655
																0.8	0.7319	0.7073 0.7566		0.6391	0.6024 0.6757
Panel D								Panel E								Panel F
	exerted force (%)								participation (%)								participation (%)
chosen reward	placebo			clonidine				Sum of forces	placebo			clonidine				Sum of rewards	placebo			clonidine
	mean	confidence intervental		mean	confidence intervental				mean	confidence intervental		mean	confidence intervental				mean	confidence intervental		mean	confidence intervental
1	0.5917	0.5677 0.6157		0.51	0.4771 0.5430			2	0.8456	0.7928 0.8985		0.9129	0.8812 0.9445			2	0.5089	0.4543 0.5636		0.5556	0.4882 0.6230
2	0.6189	0.5971 0.6408		0.5316	0.4981 0.5651			3	0.8073	0.7671 0.8476		0.8647	0.8120 0.9175			3	0.5502	0.5011 0.5993		0.6064	0.5433 0.6696
3	0.64	0.6196 0.6604		0.5501	0.5185 0.5818			4	0.7859	0.7375 0.8342		0.815	0.7598 0.8701			4	0.6178	0.5681 0.6676		0.7069	0.6592 0.7546
4	0.6619	0.6422 0.6817		0.5753	0.5403 0.6103			5	0.7166	0.6720 0.7613		0.8104	0.7663 0.8545			5	0.7513	0.7052 0.7973		0.7585	0.7092 0.8078
								6	0.6901	0.6462 0.7341		0.8019	0.7533 0.8505			6	0.7844	0.7357 0.8331		0.795	0.7411 0.8488
								7	0.6112	0.5611 0.6614		0.6134	0.5514 0.6755			7	0.8556	0.8181 0.8931		0.8343	0.7807 0.8878
								8	0.4542	0.3978 0.5106		0.3677	0.3064 0.4290			8	0.893	0.8530 0.9329		0.8972	0.8519 0.9425

## Sheet: Fig 6
Figure 6. Specificity of the clonidine effect.
Panel A							Panel B
placebo			clonidine				placebo			clonidine
peak force (%)	peak velocity (%fmax/s)		peak force (%)	peak velocity (%fmax/s)			sesssion porgression (n_trial)	choice HF (%)		sesssion porgression (n_trial)	choice HF (%)
mean	mean	sem	mean	mean	sem		mean	mean	sem	mean	mean	sem
0.3188	2.44	0.0524	0.3199	2.3359	0.0335		15.3656	0.1981	0.0149	14.5704	0.164	0.0117
0.423	2.9798	0.0516	0.4223	2.9365	0.0273		44.8949	0.2328	0.0146	43.2655	0.1564	0.0105
0.4863	3.3224	0.045	0.485	3.3078	0.0341		76.5984	0.2425	0.0143	73.7909	0.1511	0.0111
0.5359	3.5621	0.0481	0.5354	3.5505	0.0398		109.05	0.2576	0.0161	105.681	0.171	0.0115
0.5791	3.7665	0.0451	0.5795	3.6743	0.0472		142.962	0.2452	0.0147	138.507	0.1787	0.0107
0.6232	3.9605	0.0463	0.6214	3.8618	0.0439		180.38	0.239	0.0181	172.23	0.2004	0.0163
0.6711	4.1432	0.052	0.6699	4.0554	0.051		220.515	0.2261	0.014	212.824	0.1562	0.012
0.7235	4.2996	0.0596	0.7236	4.2479	0.0531		257.521	0.2718	0.0224	249.838	0.1677	0.0105
0.7905	4.5261	0.061	0.7891	4.4992	0.0535		307.51	0.2559	0.0201	302.341	0.1548	0.0115
0.9121	4.9825	0.0705	0.8911	4.7599	0.0786		360.129	0.2762	0.0208	354.63	0.1642	0.0163
Panel C							Panel D
placebo			clonidine				treatment	Sucess Rate (%)	choice HF (%)
sesssion porgression (n_trial)	peak force (%)		sesssion porgression (n_trial)	peak force (%)				mean	mean
mean	mean	sem	mean	mean	sem		placebo	0.8683	0.4878
15.3656	0.6567	0.0123	14.5704	0.5701	0.009		placebo	0.8952	0.4429
44.8949	0.6501	0.0111	43.2655	0.5567	0.0079		placebo	0.9224	0.502
76.5917	0.6426	0.0103	73.7909	0.5557	0.0097		placebo	0.9169	0.5116
109.042	0.646	0.0116	105.681	0.5567	0.0095		placebo	0.7647	0.4816
142.962	0.6486	0.0109	138.507	0.5576	0.0093		placebo	0.8494	0.523
180.38	0.6264	0.0125	172.23	0.5531	0.0086		placebo	0.7993	0.5806
220.515	0.6192	0.0106	212.824	0.5408	0.0104		placebo	0.804	0.5611
257.521	0.6186	0.0119	249.838	0.5515	0.0114		placebo	0.8182	0.5521
307.51	0.6078	0.0134	302.341	0.5367	0.0095		placebo	0.8219	0.5606
360.129	0.6042	0.0139	354.63	0.5362	0.0123		placebo	0.8252	0.5437
							placebo	0.8088	0.6029
							placebo	0.813	0.5285
							placebo	0.8498	0.6291
							placebo	0.6992	0.5273
							placebo	0.8594	0.4844
							placebo	0.8827	0.5154
							placebo	0.8108	0.4054
							placebo	0.7844	0.3533
							placebo	0.8439	0.4798
							placebo	0.8257	0.5436
							placebo	0.765	0.49
							placebo	0.7212	0.4956
							placebo	0.6878	0.4976
							placebo	0.7882	0.4765
							placebo	0.6015	0.5188
							placebo	0.7899	0.4638
							placebo	0.7599	0.4529
							placebo	0.7802	0.4542
							placebo	0.7544	0.4518
							placebo	0.7713	0.4619
							placebo	0.8318	0.4579
							placebo	0.7761	0.3284
							placebo	0.8468	0.4677
							placebo	0.7919	0.4295
							placebo	0.7576	0.3939
							placebo	0.8341	0.4424
							placebo	0.8137	0.4348
							placebo	0.4655	0.454
							placebo	0.8377	0.3636
							placebo	0.8182	0.4394
							placebo	0.7921	0.4257
							placebo	0.8707	0.3621
							placebo	0.7956	0.4088
							placebo	0.7852	0.4296
							placebo	0.8092	0.4474
							placebo	0.697	0.4502
							placebo	0.8827	0.5147
							placebo	0.9126	0.4563
							placebo	0.8727	0.5182
							placebo	0.9044	0.4485
							placebo	0.7762	0.4429
							placebo	0.8571	0.4286
							placebo	0.8077	0.4423
							placebo	0.8178	0.5279
							placebo	0.7283	0.4624
							placebo	0.8403	0.4706
							placebo	0.8629	0.4597
							placebo	0.8333	0.4797
							placebo	0.8889	0.4444
							placebo	0.95	0.6
							placebo	0.9204	0.469
							placebo	0.9085	0.4939
							placebo	0.9564	0.5503
							placebo	0.9281	0.5685
							placebo	0.9676	0.5556
							placebo	0.8261	0.5661
							placebo	0.7092	0.5206
							placebo	0.9802	0.5396
							placebo	0.8981	0.628
							placebo	0.8683	0.4878
							placebo	0.8952	0.4429
							placebo	0.9224	0.502
							placebo	0.9169	0.5116
							placebo	0.7647	0.4816
							placebo	0.8494	0.523
							placebo	0.7993	0.5806
							placebo	0.804	0.5611
							placebo	0.8182	0.5521
							placebo	0.8219	0.5606
							placebo	0.8252	0.5437
							placebo	0.8088	0.6029
							placebo	0.813	0.5285
							placebo	0.8498	0.6291
							placebo	0.6992	0.5273
							placebo	0.8594	0.4844
							placebo	0.8827	0.5154
							placebo	0.8108	0.4054
							placebo	0.7844	0.3533
							placebo	0.8439	0.4798
							placebo	0.8257	0.5436
							placebo	0.765	0.49
							placebo	0.7212	0.4956
							placebo	0.6878	0.4976
							placebo	0.7882	0.4765
							placebo	0.6015	0.5188
							placebo	0.7899	0.4638
							placebo	0.7599	0.4529
							placebo	0.7802	0.4542
							placebo	0.7544	0.4518
							placebo	0.7713	0.4619
							placebo	0.8318	0.4579
							placebo	0.7761	0.3284
							placebo	0.8468	0.4677
							placebo	0.7919	0.4295
							placebo	0.7576	0.3939
							placebo	0.8341	0.4424
							placebo	0.8137	0.4348
							placebo	0.4655	0.454
							placebo	0.8377	0.3636
							placebo	0.8182	0.4394
							placebo	0.7921	0.4257
							placebo	0.8707	0.3621
							placebo	0.7956	0.4088
							placebo	0.7852	0.4296
							placebo	0.8092	0.4474
							placebo	0.697	0.4502
							placebo	0.8827	0.5147
							placebo	0.9126	0.4563
							placebo	0.8727	0.5182
							placebo	0.9044	0.4485
							placebo	0.7762	0.4429
							placebo	0.8571	0.4286
							placebo	0.8077	0.4423
							placebo	0.8178	0.5279
							placebo	0.7283	0.4624
							placebo	0.8403	0.4706
							placebo	0.8629	0.4597
							placebo	0.8333	0.4797
							placebo	0.8889	0.4444
							placebo	0.95	0.6
							placebo	0.9204	0.469
							placebo	0.9085	0.4939
							placebo	0.9564	0.5503
							placebo	0.9281	0.5685
							placebo	0.9676	0.5556
							placebo	0.8261	0.5661
							placebo	0.7092	0.5206
							placebo	0.9802	0.5396
							placebo	0.8981	0.628
							placebo	0.8683	0.4878
							placebo	0.8952	0.4429
							placebo	0.9224	0.502
							placebo	0.9169	0.5116
							placebo	0.7647	0.4816
							placebo	0.8494	0.523
							placebo	0.7993	0.5806
							placebo	0.804	0.5611
							placebo	0.8182	0.5521
							placebo	0.8219	0.5606
							placebo	0.8252	0.5437
							placebo	0.8088	0.6029
							placebo	0.813	0.5285
							placebo	0.8498	0.6291
							placebo	0.6992	0.5273
							placebo	0.8594	0.4844
							placebo	0.8827	0.5154
							placebo	0.8108	0.4054
							placebo	0.7844	0.3533
							placebo	0.8439	0.4798
							placebo	0.8257	0.5436
							placebo	0.765	0.49
							placebo	0.7212	0.4956
							placebo	0.6878	0.4976
							placebo	0.7882	0.4765
							placebo	0.6015	0.5188
							placebo	0.7899	0.4638
							placebo	0.7599	0.4529
							placebo	0.7802	0.4542
							placebo	0.7544	0.4518
							placebo	0.7713	0.4619
							placebo	0.8318	0.4579
							placebo	0.7761	0.3284
							placebo	0.8468	0.4677
							placebo	0.7919	0.4295
							placebo	0.7576	0.3939
							placebo	0.8341	0.4424
							placebo	0.8137	0.4348
							placebo	0.4655	0.454
							placebo	0.8377	0.3636
							placebo	0.8182	0.4394
							placebo	0.7921	0.4257
							placebo	0.8707	0.3621
							placebo	0.7956	0.4088
							placebo	0.7852	0.4296
							placebo	0.8092	0.4474
							placebo	0.697	0.4502
							placebo	0.8827	0.5147
							placebo	0.9126	0.4563
							placebo	0.8727	0.5182
							placebo	0.9044	0.4485
							placebo	0.7762	0.4429
							placebo	0.8571	0.4286
							placebo	0.8077	0.4423
							placebo	0.8178	0.5279
							placebo	0.7283	0.4624
							placebo	0.8403	0.4706
							placebo	0.8629	0.4597
							placebo	0.8333	0.4797
							placebo	0.8889	0.4444
							placebo	0.95	0.6
							placebo	0.9204	0.469
							placebo	0.9085	0.4939
							placebo	0.9564	0.5503
							placebo	0.9281	0.5685
							placebo	0.9676	0.5556
							placebo	0.8261	0.5661
							placebo	0.7092	0.5206
							placebo	0.9802	0.5396
							placebo	0.8981	0.628
							clonidine	0.7814	0.4049
							clonidine	0.7606	0.3939
							clonidine	0.7905	0.4667
							clonidine	0.8199	0.4191
							clonidine	0.7755	0.4195
							clonidine	0.7636	0.3745
							clonidine	0.7871	0.3613
							clonidine	0.7113	0.4296
							clonidine	0.7948	0.4104
							clonidine	0.7923	0.4507
							clonidine	0.776	0.4115
							clonidine	0.7796	0.3947
							clonidine	0.8288	0.4505
							clonidine	0.6164	0.3707
							clonidine	0.6515	0.3283
							clonidine	0.6796	0.3536
							clonidine	0.7065	0.3682
							clonidine	0.6777	0.4171
							clonidine	0.5733	0.3922
							clonidine	0.5922	0.3966
							clonidine	0.6875	0.375
							clonidine	0.7536	0.3318
							clonidine	0.6446	0.4217
							clonidine	0.6703	0.4066
							clonidine	0.795	0.42
							clonidine	0.7818	0.4364
							clonidine	0.8556	0.4556
							clonidine	0.882	0.5093
							clonidine	0.8386	0.5181
							clonidine	0.7852	0.3591
							clonidine	0.7432	0.3829
							clonidine	0.8661	0.4494
							clonidine	0.906	0.4549
							clonidine	0.9256	0.438
							clonidine	0.7612	0.5522
							clonidine	0.9231	0.5077
							clonidine	0.9367	0.4751
							clonidine	0.7814	0.4049
							clonidine	0.7606	0.3939
							clonidine	0.7905	0.4667
							clonidine	0.8199	0.4191
							clonidine	0.7755	0.4195
							clonidine	0.7636	0.3745
							clonidine	0.7871	0.3613
							clonidine	0.7113	0.4296
							clonidine	0.7948	0.4104
							clonidine	0.7923	0.4507
							clonidine	0.776	0.4115
							clonidine	0.7796	0.3947
							clonidine	0.8288	0.4505
							clonidine	0.6164	0.3707
							clonidine	0.6515	0.3283
							clonidine	0.6796	0.3536
							clonidine	0.7065	0.3682
							clonidine	0.6777	0.4171
							clonidine	0.5733	0.3922
							clonidine	0.5922	0.3966
							clonidine	0.6875	0.375
							clonidine	0.7536	0.3318
							clonidine	0.6446	0.4217
							clonidine	0.6703	0.4066
							clonidine	0.795	0.42
							clonidine	0.7818	0.4364
							clonidine	0.8556	0.4556
							clonidine	0.882	0.5093
							clonidine	0.8386	0.5181
							clonidine	0.7852	0.3591
							clonidine	0.7432	0.3829
							clonidine	0.8661	0.4494
							clonidine	0.906	0.4549
							clonidine	0.9256	0.438
							clonidine	0.7612	0.5522
							clonidine	0.9231	0.5077
							clonidine	0.9367	0.4751
							clonidine	0.7814	0.4049
							clonidine	0.7606	0.3939
							clonidine	0.7905	0.4667
							clonidine	0.8199	0.4191
							clonidine	0.7755	0.4195
							clonidine	0.7636	0.3745
							clonidine	0.7871	0.3613
							clonidine	0.7113	0.4296
							clonidine	0.7948	0.4104
							clonidine	0.7923	0.4507
							clonidine	0.776	0.4115
							clonidine	0.7796	0.3947
							clonidine	0.8288	0.4505
							clonidine	0.6164	0.3707
							clonidine	0.6515	0.3283
							clonidine	0.6796	0.3536
							clonidine	0.7065	0.3682
							clonidine	0.6777	0.4171
							clonidine	0.5733	0.3922
							clonidine	0.5922	0.3966
							clonidine	0.6875	0.375
							clonidine	0.7536	0.3318
							clonidine	0.6446	0.4217
							clonidine	0.6703	0.4066
							clonidine	0.795	0.42
							clonidine	0.7818	0.4364
							clonidine	0.8556	0.4556
							clonidine	0.882	0.5093
							clonidine	0.8386	0.5181
							clonidine	0.7852	0.3591
							clonidine	0.7432	0.3829
							clonidine	0.8661	0.4494
							clonidine	0.906	0.4549
							clonidine	0.9256	0.438
							clonidine	0.7612	0.5522
							clonidine	0.9231	0.5077
							clonidine	0.9367	0.4751

## Sheet: S3 Fig
S3 Fig. Exerted force depicted as a function of the chosen reward (in abscises) and the required force level (with different line styles), for the placebo (in grey) and the clonidine sessions (in brown).
Panel A	Placebo
Force Level	0.2			0.4			0.6			0.8
	mean	confidence interval		mean	confidence interval		mean	confidence interval		mean	confidence interval
	0.5375	0.5115 0.5635		0.5828	0.5580 0.6077		0.6403	0.6102 0.6705		0.6411	0.5986 0.6837
	0.5679	0.5403 0.5954		0.6127	0.5884 0.6370		0.6561	0.6336 0.6785		0.6809	0.6474 0.7144
	0.5662	0.5384 0.5940		0.6221	0.6015 0.6426		0.6941	0.6734 0.7149		0.7474	0.7168 0.7780
	0.58	0.5531 0.6068		0.6271	0.6049 0.6493		0.72	0.7019 0.7381		0.7789	0.7533 0.8045
Panel B	Clonidine
Force Level	0.2			0.4			0.6			0.8
	mean	confidence interval		mean	confidence interval		mean	confidence interval		mean	confidence interval
	0.4537	0.4167 0.4908		0.5123	0.4831 0.5415		0.5713	0.5356 0.6070		0.5689	0.5222 0.6156
	0.4583	0.4207 0.4959		0.5369	0.5049 0.5689		0.6171	0.5866 0.6476		0.5935	0.5466 0.6404
	0.4647	0.4249 0.5045		0.5481	0.5168 0.5795		0.641	0.6101 0.6719		0.6318	0.5949 0.6688
	0.4781	0.4340 0.5221		0.5596	0.5262 0.5930		0.6711	0.6415 0.7007		0.6844	0.6437 0.7251
