# Supplementary material for: Pharmacological evidence for the implication of noradrenaline in effort
Source: PLoS Biol. 2020 Oct 12;18(10):e3000793. doi: 10.1371/journal.pbio.3000793 (PMC7580990; doi:10.1371/journal.pbio.3000793)
Supplement: S1 Table — (XLSX) [file pbio.3000793.s006.xlsx]

## Sheet: Sheet1
Input	Description	Latent variable
R	Expected reward	↑ Benefit
E	Required force	↓ Success Rate
F	Exerted force	↑ Success Rate
		↑ Cost
N	Trial number	↓ Benefit
		↑Cost
Output	Description
participation	Active (1) or Passive (0)
choice	Left (0) or Right (1)
Force	Percentage of maximal force exerted (0-100%)
Parameter	Description	Effect
	Reward sensitivity	↑ participation
		choice
		High R
		↑ force
	Effort sensitivity	↓ participation
		choice
		Low E
		↓ force
	Activation rate	↑ participation
		choice
		High E
		↑ force
	Satiety sensitivity	↓ participation
		choice
		Low R
		↓ force
	Fatigue sensitivity	↓ participation
		choice
		Low E
		↓ force
	Force execution noise	↓ participation
		↑ force
	Perseveration bias	participation
		previous participation
		choice
		previous choice
	Laterality bias	choice
		Right option
