# Supplementary material for: Pharmacological evidence for the implication of noradrenaline in effort
Source: PLoS Biol. 2020 Oct 12;18(10):e3000793. doi: 10.1371/journal.pbio.3000793 (PMC7580990; doi:10.1371/journal.pbio.3000793)
Supplement: S2 Table — (XLSX) [file pbio.3000793.s007.xlsx]

## Sheet: Sheet1
subject	treatment	N(session)	participation rate (%)		high-reward high-effort choice rate (%)		peak force (%)		response time (s.)
			mean	sem	mean	sem	mean	sem	mean	sem
A	clonidine	13	0.68	0.02	0.45	0.02	0.48	0.01	0.64	0.02
A	placebo	21	0.67	0.02	0.64	0.03	0.59	0.01	0.72	0.02
B	clonidine	12	0.76	0.02	0.4	0.02	0.52	0.01	0.4	0.01
B	placebo	26	0.64	0.03	0.55	0.02	0.61	0.01	0.35	0.01
E	clonidine	12	0.63	0.04	0.57	0.03	0.66	0.03	0.56	0.03
E	placebo	23	0.56	0.04	0.7	0.02	0.72	0.02	0.5	0.01
