# Supplementary material for: Pharmacological evidence for the implication of noradrenaline in effort
Source: PLoS Biol. 2020 Oct 12;18(10):e3000793. doi: 10.1371/journal.pbio.3000793 (PMC7580990; doi:10.1371/journal.pbio.3000793)
Supplement: S3 Table — (XLSX) [file pbio.3000793.s008.xlsx]

## Sheet: Sheet1
subject	treatment	N_session	behavioral diversity (#)		behavioral activity (%)		Affiliation	Aggression	Alertness	Avoidance	Food consumption	Food search	Object manipulation	Stereotypies	Rest	Self-injury	Self-protection	Submission
			mean	sem	mean	sem	frequencies (%)
A	clonidine	13	4.88	0.52	0.69	0.05	0.05	0.01	0.06	0	0.08	0.09	0.01	0.28	0.31	0.04	0.08	0
A	placebo	21	5.86	0.46	0.76	0.05	0.06	0.01	0.05	0	0.21	0.22	0.02	0.06	0.24	0.01	0.12	0
B	clonidine	12	2.63	0.42	0.6	0.07	0.02	0	0	0	0.11	0.02	0	0	0.4	0	0.45	0
B	placebo	26	4.14	0.4	0.64	0.05	0	0	0.05	0	0.15	0.17	0	0.01	0.36	0	0.26	0
E	clonidine	12	4.38	0.68	0.6	0.04	0.26	0	0.05	0	0.08	0.1	0	0.08	0.4	0	0.02	0.01
E	placebo	23	4.91	0.37	0.71	0.05	0.1	0	0.17	0	0.1	0.1	0	0.19	0.29	0	0.02	0.02
