# Supplementary material for: Pharmacological evidence for the implication of noradrenaline in effort
Source: PLoS Biol. 2020 Oct 12;18(10):e3000793. doi: 10.1371/journal.pbio.3000793 (PMC7580990; doi:10.1371/journal.pbio.3000793)
Supplement: S4 Table — (XLSX) [file pbio.3000793.s009.xlsx]

## Sheet: Sheet1
Level	Subject	Regressor	Treatment	Estimate	SE	tStat	pValue
group		beta_0	clonidine	1.33	0.3	4.44	1.77e-05
group		beta_0	placebo	0.79	0.26	3.02	0.00303
group		sumR	clonidine	0.45	0.12	3.87	0.000165
group		sumR	placebo	0.54	0.06	9.08	6.66e-16
group		sumE	clonidine	-0.76	0.19	-4.07	7.65e-05
group		sumE	placebo	-0.46	0.05	-9.99	0
group		ntrial	clonidine	-0.59	0.12	-4.93	2.26e-06
group		ntrial	placebo	-0.89	0.21	-4.25	3.77e-05
group		part_t	clonidine	0.93	0.17	5.37	3e-07
group		part_t	placebo	0.92	0.19	4.99	1.69e-06
subject	A	beta_0	clonidine	0.17	0.25	0.69	0.494
subject	A	beta_0	placebo	0.17	0.25	0.69	0.494
subject	B	beta_0	clonidine	0.34	0.25	1.36	0.176
subject	B	beta_0	placebo	0.34	0.25	1.36	0.176
subject	E	beta_0	clonidine	-0.52	0.25	-2.04	0.0432
subject	E	beta_0	placebo	-0.51	0.25	-2.04	0.0432
subject	A	sumR	clonidine	0.23	0.11	1.98	0.0499
subject	A	sumR	placebo	0.1	0.05	1.98	0.0499
subject	B	sumR	clonidine	-0.2	0.11	-1.73	0.0857
subject	B	sumR	placebo	-0.09	0.05	-1.73	0.0857
subject	E	sumR	clonidine	-0.03	0.11	-0.25	0.805
subject	E	sumR	placebo	-0.01	0.05	-0.25	0.805
subject	A	sumE	clonidine	-0.28	0.19	-1.48	0.14
subject	A	sumE	placebo	0.04	0.03	1.59	0.113
subject	B	sumE	clonidine	-0.12	0.19	-0.65	0.519
subject	B	sumE	placebo	-0.01	0.03	-0.2	0.843
subject	E	sumE	clonidine	0.4	0.19	2.13	0.0352
subject	E	sumE	placebo	-0.04	0.03	-1.39	0.165
subject	A	ntrial	clonidine	0.07	0.06	1.1	0.271
subject	A	ntrial	placebo	0.24	0.22	1.1	0.271
subject	B	ntrial	clonidine	-0.13	0.06	-2.05	0.042
subject	B	ntrial	placebo	-0.45	0.22	-2.05	0.042
subject	E	ntrial	clonidine	0.06	0.06	0.93	0.352
subject	E	ntrial	placebo	0.2	0.22	0.93	0.352
subject	A	part_t	clonidine	-0.29	0.17	-1.73	0.0852
subject	A	part_t	placebo	-0.36	0.19	-1.94	0.054
subject	B	part_t	clonidine	-0.07	0.17	-0.43	0.668
subject	B	part_t	placebo	-0.03	0.19	-0.16	0.873
subject	E	part_t	clonidine	0.37	0.17	2.16	0.0322
subject	E	part_t	placebo	0.39	0.19	2.1	0.0372
