# Supplementary material for: Pharmacological evidence for the implication of noradrenaline in effort
Source: PLoS Biol. 2020 Oct 12;18(10):e3000793. doi: 10.1371/journal.pbio.3000793 (PMC7580990; doi:10.1371/journal.pbio.3000793)
Supplement: S5 Table — (XLSX) [file pbio.3000793.s010.xlsx]

## Sheet: Sheet1
Level	Subject	Regressor	Treatment	Estimate	SE	tStat	pValue
group		b_right	clonidine	0.46	0.16	2.9	0.00434
group		b_right	placebo	0.04	0.28	0.14	0.886
group		dR	clonidine	2.29	0.21	10.84	0
group		dR	placebo	2.45	0.3	8.25	8.88e-14
group		dE	clonidine	-2.55	0.23	-10.87	0
group		dE	placebo	-1.65	0.28	-5.89	2.59e-08
group		choice_t	clonidine	0.24	0.08	2.99	0.00331
group		choice_t	placebo	0.25	0.09	2.85	0.00504
group		dRxntrial	clonidine	0	0.09	0.04	0.97
group		dRxntrial	placebo	-0.12	0.08	-1.43	0.154
group		dExntrial	clonidine	-0.03	0.09	-0.32	0.748
group		dExntrial	placebo	0.16	0.06	2.68	0.0082
subject	A	b_right	clonidine	0.02	0.02	1.28	0.204
subject	A	b_right	placebo	0.35	0.27	1.28	0.204
subject	B	b_right	clonidine	0.01	0.02	0.96	0.336
subject	B	b_right	placebo	0.26	0.27	0.96	0.336
subject	E	b_right	clonidine	-0.03	0.02	-2.24	0.0267
subject	E	b_right	placebo	-0.61	0.27	-2.24	0.0267
subject	A	dR	clonidine	-0.3	0.15	-1.98	0.0499
subject	A	dR	placebo	-0.59	0.3	-1.98	0.0499
subject	B	dR	clonidine	0.04	0.15	0.28	0.782
subject	B	dR	placebo	0.08	0.3	0.28	0.782
subject	E	dR	clonidine	0.26	0.15	1.7	0.0907
subject	E	dR	placebo	0.51	0.3	1.7	0.0907
subject	A	dE	clonidine	0.2	0.21	0.97	0.334
subject	A	dE	placebo	0.54	0.29	1.87	0.0632
subject	B	dE	clonidine	-0.47	0.21	-2.25	0.0259
subject	B	dE	placebo	-0.52	0.29	-1.81	0.0729
subject	E	dE	clonidine	0.27	0.21	1.28	0.203
subject	E	dE	placebo	-0.02	0.29	-0.08	0.938
subject	A	choice_t	clonidine	0.06	0.07	0.79	0.432
subject	A	choice_t	placebo	-0.12	0.09	-1.42	0.157
subject	B	choice_t	clonidine	0.03	0.07	0.43	0.668
subject	B	choice_t	placebo	0.16	0.09	1.92	0.057
subject	E	choice_t	clonidine	-0.09	0.07	-1.22	0.226
subject	E	choice_t	placebo	-0.04	0.09	-0.49	0.627
subject	A	dRxntrial	clonidine	-0.07	0.05	-1.41	0.16
subject	A	dRxntrial	placebo	-0.1	0.07	-1.41	0.16
subject	B	dRxntrial	clonidine	0.01	0.05	0.26	0.796
subject	B	dRxntrial	placebo	0.02	0.07	0.26	0.796
subject	E	dRxntrial	clonidine	0.05	0.05	1.15	0.25
subject	E	dRxntrial	placebo	0.08	0.07	1.15	0.25
subject	A	dExntrial	clonidine	0.05	0.07	0.74	0.459
subject	A	dExntrial	placebo	-0.03	0.04	-0.74	0.459
subject	B	dExntrial	clonidine	-0.11	0.07	-1.61	0.109
subject	B	dExntrial	placebo	0.06	0.04	1.61	0.109
subject	E	dExntrial	clonidine	0.06	0.07	0.87	0.388
subject	E	dExntrial	placebo	-0.03	0.04	-0.87	0.388
