# Supplementary material for: Pharmacological evidence for the implication of noradrenaline in effort
Source: PLoS Biol. 2020 Oct 12;18(10):e3000793. doi: 10.1371/journal.pbio.3000793 (PMC7580990; doi:10.1371/journal.pbio.3000793)
Supplement: S6 Table — (XLSX) [file pbio.3000793.s011.xlsx]

## Sheet: Sheet1
Level	Subject	Regressor	Treatment	Estimate	SE	tStat	pValue
group		k_0	clonidine	0.551	0.047	11.74	0
group		k_0	placebo	0.637	0.033	19.38	0
group		rchoice	clonidine	0.022	0.008	2.63	0.00944
group		rchoice	placebo	0.026	0.005	5.22	6.21e-07
group		echoice	clonidine	0.062	0.012	5.15	8.32e-07
group		echoice	placebo	0.056	0.016	3.64	0.000383
group		side	clonidine	0.006	0.011	0.54	0.592
group		side	placebo	-0.009	0.02	-0.46	0.647
group		ntrial	clonidine	-0.012	0.004	-3.25	0.00142
group		ntrial	placebo	-0.014	0.003	-5.06	1.22e-06
group		rchoicexechoice	clonidine	0.011	0.004	2.96	0.00356
group		rchoicexechoice	placebo	0.014	0.005	3.04	0.00283
group		echoicexside	clonidine	0	0.008	-0.05	0.964
group		echoicexside	placebo	0.001	0.006	0.1	0.919
subject	A	k_0	clonidine	-0.063	0.046	-1.35	0.18
subject	A	k_0	placebo	-0.044	0.032	-1.35	0.18
subject	B	k_0	clonidine	-0.048	0.046	-1.04	0.301
subject	B	k_0	placebo	-0.034	0.032	-1.04	0.301
subject	E	k_0	clonidine	0.111	0.046	2.38	0.0184
subject	E	k_0	placebo	0.077	0.032	2.38	0.0184
subject	A	rchoice	clonidine	0.007	0.008	0.83	0.41
subject	A	rchoice	placebo	0.004	0.005	0.83	0.41
subject	B	rchoice	clonidine	-0.019	0.008	-2.33	0.021
subject	B	rchoice	placebo	-0.011	0.005	-2.33	0.021
subject	E	rchoice	clonidine	0.012	0.008	1.51	0.134
subject	E	rchoice	placebo	0.007	0.005	1.51	0.134
subject	A	echoice	clonidine	0.027	0.012	2.31	0.022
subject	A	echoice	placebo	0.036	0.016	2.31	0.022
subject	B	echoice	clonidine	-0.007	0.012	-0.64	0.523
subject	B	echoice	placebo	-0.01	0.016	-0.64	0.525
subject	E	echoice	clonidine	-0.02	0.012	-1.68	0.096
subject	E	echoice	placebo	-0.026	0.016	-1.68	0.0953
subject	A	side	clonidine	0.001	0.009	0.12	0.908
subject	A	side	placebo	0.002	0.02	0.08	0.936
subject	B	side	clonidine	0.017	0.009	1.94	0.0538
subject	B	side	placebo	0.039	0.02	1.95	0.0527
subject	E	side	clonidine	-0.018	0.009	-2.06	0.0415
subject	E	side	placebo	-0.04	0.02	-2.03	0.0441
subject	A	ntrial	clonidine	0.001	0.001	0.84	0.4
subject	A	ntrial	placebo	0.001	0.002	0.84	0.4
subject	B	ntrial	clonidine	-0.001	0.001	-1	0.321
subject	B	ntrial	placebo	-0.002	0.002	-1	0.321
subject	E	ntrial	clonidine	0	0.001	0.15	0.881
subject	E	ntrial	placebo	0	0.002	0.15	0.881
subject	A	rchoicexechoice	clonidine	0.005	0.003	1.72	0.088
subject	A	rchoicexechoice	placebo	0.008	0.005	1.72	0.088
subject	B	rchoicexechoice	clonidine	0.001	0.003	0.4	0.693
subject	B	rchoicexechoice	placebo	0.002	0.005	0.4	0.693
subject	E	rchoicexechoice	clonidine	-0.006	0.003	-2.11	0.0363
subject	E	rchoicexechoice	placebo	-0.01	0.005	-2.11	0.0363
subject	A	echoicexside	clonidine	-0.004	0.008	-0.51	0.613
subject	A	echoicexside	placebo	-0.003	0.006	-0.51	0.613
subject	B	echoicexside	clonidine	0.017	0.008	2.26	0.0254
subject	B	echoicexside	placebo	0.014	0.006	2.26	0.0254
subject	E	echoicexside	clonidine	-0.013	0.008	-1.75	0.0821
subject	E	echoicexside	placebo	-0.01	0.006	-1.75	0.0821
