# Supplementary material for: Pharmacological evidence for the implication of noradrenaline in effort
Source: PLoS Biol. 2020 Oct 12;18(10):e3000793. doi: 10.1371/journal.pbio.3000793 (PMC7580990; doi:10.1371/journal.pbio.3000793)
Supplement: S7 Table — (XLSX) [file pbio.3000793.s012.xlsx]

## Sheet: Sheet1
subject	treatment	N(session)	Kr		Ks		Ke		Kf		K0		Kn		Bm		Bp						log-model-evidence
			mean	sem	mean	sem	mean	sem	mean	sem	mean	sem	mean	sem	mean	sem	mean	sem	mean	sem	mean	sem	mean	sem
A	clonidine	13	0.53	0.05	-0.4	0.13	2.16	0.11	0.22	0.15	1.23	0.15	-0.04	0.06	0.07	0.06	0.72	0.07	0.01	0	0.35	0.18	-318.54	75.71
A	placebo	21	0.56	0.06	-1.13	0.24	1.36	0.18	-0.15	0.16	0.8	0.27	-0.46	0.16	0.22	0.08	0.48	0.08	0.01	0	0.25	0.06	-442.98	63.19
B	clonidine	12	0.43	0.01	0.17	0.13	2.25	0.1	0.2	0.11	2.04	0.13	-0.18	0.21	0.08	0.04	0.76	0.07	0	0	0.19	0.01	-176.62	10.36
B	placebo	26	0.67	0.09	-0.32	0.16	1.93	0.11	0.06	0.1	1.58	0.18	-0.52	0.14	-0.26	0.08	1.11	0.08	0.06	0.02	0.22	0.01	-241.34	22.78
E	clonidine	12	0.63	0.09	-0.15	0.17	1.97	0.26	0.26	0.22	1.7	0.34	-0.06	0.14	-0.2	0.17	1.12	0.12	0.18	0.08	0.18	0.01	-333.48	50.85
E	placebo	23	0.68	0.09	-0.24	0.2	1.62	0.21	0.14	0.14	1.42	0.27	-0.25	0.1	-0.59	0.09	1.32	0.14	0.17	0.06	0.2	0.01	-352.9	54.61
